# Supplementary material for: A Bayesian model for detection of high-order interactions among genetic variants in genome-wide association studies
Source: BMC Genomics. 2015 Nov 25;16:1011. doi: 10.1186/s12864-015-2217-6 (PMC4660815; doi:10.1186/s12864-015-2217-6)
Supplement: Additional file 2: Table S9. — QTL regions related to protein/oil contents (XLSX 19 kb) [file 12864_2015_2217_MOESM2_ESM.xlsx]

## Sheet: Supplmental Table S9
Supplemental Table S9. QTL regions related to protein/oil contents
Chromosome	Start(Genetic Distance)	End(Genetic Distance)	Start(Physical Distance)	End(Physical Distance)	Trait
GM01	5	7	985000	1379000	PROTEIN
GM01	17	19	3254440	3648440	PROTEIN
GM01	18	56	3546000	11032000	OIL
GM01	40	42	7880000	8274000	PROTEIN
GM01	56	59	11116710	11623000	OIL
GM01	58	60	11426000	11820000	PROTEIN
GM01	69	71	13593000	13987000	OIL
GM01	69	72	13518140	14235220	OIL
GM01	77	79	15169000	15563000	PROTEIN
GM01	85	91	16839560	17978220	OIL
GM02	8	10	1503110	1897110	PROTEIN
GM02	36	38	7092000	7486000	PROTEIN
GM02	71	76	13918050	14905020	PROTEIN
GM02	75	77	14708020	15102020	PROTEIN
GM02	115	117	22721980	23115980	PROTEIN
GM02	116	137	22918980	26998850	OIL
GM03	29	31	5713000	6107000	PROTEIN
GM03	29	33	5618440	6469480	OIL
GM03	32	34	6272480	6666480	OIL
GM03	33	35	6501000	6895000	PROTEIN
GM03	75	77	14775000	15169000	PROTEIN
GM03	92	115	18035350	22566350	PROTEIN
GM03	92	103	18035350	20202350	OIL
GM03	93	102	18232350	20103850	OIL
GM03	101	115	19906850	22664850	OIL
GM04	5	16	1055920	3086990	OIL
GM04	9	11	1773000	2167000	PROTEIN
GM04	20	22	3940000	4334000	PROTEIN
GM04	32	34	6304000	6698000	PROTEIN
GM04	47	75	9259000	14775000	PROTEIN
GM04	64	66	12608000	13002000	PROTEIN
GM04	73	75	14469650	14863650	PROTEIN
GM04	90	92	17730000	18124000	PROTEIN
GM04	96	98	18912000	19306000	PROTEIN
GM04	107	109	21079000	21473000	PROTEIN
GM04	123	125	24231000	24625000	PROTEIN
GM04	126	128	24822000	25216000	PROTEIN
GM05	3	5	591000	985000	OIL
GM05	25	27	4836350	5230350	PROTEIN
GM05	28	30	5531760	5965160	OIL
GM05	29	31	5713000	6107000	PROTEIN
GM05	41	43	8077000	8471000	PROTEIN
GM05	52	54	10244000	10638000	OIL
GM05	74	76	14578000	14972000	OIL
GM05	87	97	17139000	19109000	PROTEIN
GM05	88	90	17336000	17730000	OIL
GM05	90	94	17730000	18518000	PROTEIN
GM05	91	93	17927000	18321000	OIL
GM05	91	94	17974280	18555430	OIL
GM05	92	94	18169310	18563310	PROTEIN
GM05	93	95	18321000	18715000	PROTEIN
GM05	94	96	18518000	18912000	PROTEIN
GM05	101	103	19897000	20291000	OIL
GM06	37	39	7289000	7683000	OIL
GM06	96	98	18912000	19306000	OIL
GM06	97	99	19109000	19503000	PROTEIN
GM06	107	109	20996260	21390260	PROTEIN
GM06	108	118	21276000	23246000	OIL
GM06	108	112	21193260	22130980	OIL
GM06	112	114	22138860	22532860	OIL
GM06	113	126	22227510	24867310	OIL
GM06	118	121	23246000	23837000	PROTEIN
GM06	118	125	23246000	24625000	OIL
GM06	121	123	23837000	24231000	PROTEIN
GM07	7	9	1347480	1741480	PROTEIN
GM07	32	34	6396590	6790590	PROTEIN
GM07	33	35	6501000	6895000	PROTEIN
GM07	36	50	7092000	9850000	PROTEIN
GM07	38	40	7486000	7880000	PROTEIN
GM07	39	41	7751950	8145950	OIL
GM07	66	68	13002000	13396000	OIL
GM07	107	109	21079000	21473000	OIL
GM07	130	132	25610000	26004000	PROTEIN
GM08	14	16	2756030	3150030	OIL
GM08	36	38	7092000	7486000	PROTEIN
GM08	44	67	8668000	13199000	OIL
GM08	49	50	9653000	9850000	PROTEIN
GM08	54	56	10620270	11014270	PROTEIN
GM08	63	71	12411000	13987000	OIL
GM08	106	108	20891850	21285850	PROTEIN
GM08	109	147	21439510	28925510	OIL
GM08	124	126	24500890	24894890	PROTEIN
GM08	131	133	25807000	26201000	PROTEIN
GM08	145	147	28565000	28959000	PROTEIN
GM08	149	151	29353000	29747000	PROTEIN
GM09	2	29	394000	5713000	OIL
GM09	6	26	1182000	5122000	PROTEIN
GM09	29	31	5768160	6162160	PROTEIN
GM09	31	33	6107000	6501000	PROTEIN
GM09	40	42	7880000	8274000	PROTEIN
GM09	41	43	8151860	8545860	OIL
GM09	46	48	9062000	9456000	PROTEIN
GM09	53	55	10441000	10835000	PROTEIN
GM09	67	79	13199000	15563000	OIL
GM09	97	107	19134610	20984440	OIL
GM09	98	100	19306000	19700000	OIL
GM09	104	106	20488000	20882000	PROTEIN
GM09	104	107	20446630	21037630	PROTEIN
GM10	4	6	788000	1182000	PROTEIN
GM10	8	10	1526750	1920750	OIL
GM10	49	51	9593900	9987900	PROTEIN
GM10	50	54	9850000	10638000	OIL
GM10	58	106	11504800	20885940	PROTEIN
GM10	70	72	13790000	14184000	PROTEIN
GM11	28	30	5516000	5910000	PROTEIN
GM11	35	37	6895000	7289000	PROTEIN
GM11	36	46	7186560	9136860	OIL
GM11	46	59	9136860	11605270	PROTEIN
GM11	58	60	11426000	11820000	OIL
GM11	59	59	11605270	11642700	PROTEIN
GM11	80	82	15819100	16213100	OIL
GM11	100	102	19674390	20068390	PROTEIN
GM12	32	34	6304000	6698000	PROTEIN
GM12	85	86	16745000	16942000	PROTEIN
GM12	86	88	16942000	17336000	PROTEIN
GM12	86	90	17036560	17779250	OIL
GM12	89	91	17533000	17927000	OIL
GM12	123	125	24231000	24625000	PROTEIN
GM13	1	3	214730	598880	OIL
GM13	2	4	462950	856950	PROTEIN
GM13	8	17	1576000	3349000	OIL
GM13	11	16	2239890	3167760	OIL
GM13	15	17	2970760	3364760	PROTEIN
GM13	47	49	9259000	9653000	PROTEIN
GM13	70	72	13790000	14184000	PROTEIN
GM13	80	100	15760000	19700000	PROTEIN
GM13	84	106	16548000	20882000	OIL
GM13	105	107	20685000	21079000	PROTEIN
GM13	130	132	25537110	25931110	PROTEIN
GM14	28	30	5516000	5910000	PROTEIN
GM14	32	34	6304000	6698000	PROTEIN
GM14	36	38	7092000	7486000	OIL
GM14	43	46	8471000	9062000	PROTEIN
GM14	53	55	10441000	10835000	OIL
GM14	54	56	10638000	11032000	PROTEIN
GM14	64	66	12608000	13002000	OIL
GM14	69	79	13589060	15496020	OIL
GM14	71	73	13987000	14381000	OIL
GM14	72	86	14184000	16942000	OIL
GM14	72	75	14223400	14853800	OIL
GM14	72	74	14144600	14538600	OIL
GM14	92	94	18218560	18612560	PROTEIN
GM14	97	99	19091270	19485270	PROTEIN
GM14	98	100	19353280	19747280	OIL
GM14	99	110	19503000	21670000	OIL
GM14	115	117	22700310	23094310	OIL
GM15	5	7	985000	1379000	PROTEIN
GM15	10	12	1970000	2364000	OIL
GM15	13	15	2561000	2955000	OIL
GM15	19	20	3743000	3940000	PROTEIN
GM15	23	25	4531000	4925000	OIL
GM15	23	28	4499480	5569190	OIL
GM15	25	27	4925000	5319000	PROTEIN
GM15	26	28	5122000	5516000	PROTEIN
GM15	27	29	5319000	5713000	OIL
GM15	28	36	5569190	7050630	OIL
GM15	30	32	5910000	6304000	PROTEIN
GM15	31	33	6160190	6554190	OIL
GM15	34	36	6698000	7092000	OIL
GM15	44	46	8668000	9062000	PROTEIN
GM15	44	45	8618750	8815750	PROTEIN
GM15	45	46	8851210	9016690	PROTEIN
GM15	45	45	8851210	8943800	OIL
GM16	11	13	2115780	2509780	PROTEIN
GM16	25	27	4925000	5319000	OIL
GM16	27	29	5319000	5713000	PROTEIN
GM16	42	44	8274000	8668000	PROTEIN
GM16	56	58	11032000	11426000	OIL
GM16	67	69	13199000	13593000	OIL
GM16	82	84	16154000	16548000	OIL
GM17	25	47	4925000	9259000	OIL
GM17	25	57	4925000	11229000	OIL
GM17	25	47	4925000	9259000	OIL
GM17	47	49	9205810	9599810	PROTEIN
GM17	57	59	11130500	11524500	OIL
GM17	73	75	14381000	14775000	OIL
GM17	75	80	14832130	15797430	OIL
GM17	78	80	15411310	15805310	PROTEIN
GM17	79	81	15563000	15957000	PROTEIN
GM17	84	92	16583460	18147640	OIL
GM17	105	109	20685000	21473000	PROTEIN
GM18	0	2	0	394000	OIL
GM18	1	3	165480	559480	OIL
GM18	4	6	695410	1089410	PROTEIN
GM18	12	14	2364000	2758000	PROTEIN
GM18	21	23	4113360	4507360	PROTEIN
GM18	42	44	8348860	8742860	PROTEIN
GM18	48	50	9414630	9808630	OIL
GM18	51	53	9983960	10377960	PROTEIN
GM18	56	58	11095040	11489040	PROTEIN
GM18	58	63	11426000	12411000	OIL
GM18	65	67	12805000	13199000	OIL
GM18	66	73	12915320	14461770	OIL
GM18	67	69	13199000	13593000	PROTEIN
GM18	76	78	14924720	15318720	OIL
GM18	89	91	17533000	17927000	PROTEIN
GM18	94	97	18596800	19024290	OIL
GM18	96	98	18912000	19306000	PROTEIN
GM18	97	99	19109000	19503000	OIL
GM18	98	100	19306000	19700000	OIL
GM19	0	2	0	394000	PROTEIN
GM19	13	15	2566910	2960910	OIL
GM19	29	31	5750430	6144430	PROTEIN
GM19	31	35	6107000	6895000	OIL
GM19	31	31	6024260	6148370	OIL
GM19	34	36	6607380	7001380	PROTEIN
GM19	36	38	7092000	7486000	PROTEIN
GM19	43	62	8471000	12214000	OIL
GM19	52	56	10244000	11032000	PROTEIN
GM19	55	57	10835000	11229000	PROTEIN
GM19	55	64	10835000	12608000	OIL
GM19	55	57	10835000	11229000	PROTEIN
GM19	60	62	11820000	12214000	PROTEIN
GM19	66	68	13002000	13396000	PROTEIN
GM19	67	89	13199000	17533000	OIL
GM19	67	69	13250220	13644220	OIL
GM19	71	93	13987000	18321000	OIL
GM19	73	91	14381000	17927000	OIL
GM19	90	95	17796980	18787890	OIL
GM19	91	93	17927000	18321000	PROTEIN
GM19	91	102	17927000	20094000	OIL
GM19	94	96	18518000	18912000	OIL
GM20	18	20	3447500	3841500	PROTEIN
GM20	21	23	4117300	4511300	PROTEIN
GM20	22	24	4334000	4728000	OIL
GM20	27	29	5315060	5709060	OIL
GM20	31	33	6107000	6501000	PROTEIN
GM20	31	35	6020320	6828020	OIL
GM20	34	36	6698000	7092000	PROTEIN
GM20	35	37	6895000	7289000	PROTEIN
GM20	36	49	7095940	9719980	OIL
GM20	36	38	7092000	7486000	PROTEIN
GM20	36	37	7092000	7289000	PROTEIN
GM20	37	39	7289000	7683000	PROTEIN
GM20	38	40	7486000	7880000	PROTEIN
GM20	49	51	9674670	10068670	PROTEIN
GM20	58	60	11390540	11784540	OIL
GM20	82	84	16154000	16548000	PROTEIN
GM20	86	88	16888810	17282810	PROTEIN
GM20	118	120	23246000	23640000	OIL
